# Supplementary material for: Behaviour of Acoustically Levitated Drops in Mid-Water
Source: Micromachines (Basel). 2023 Oct 10;14(10):1923. doi: 10.3390/mi14101923 (PMC10609316; doi:10.3390/mi14101923)
Supplement: Supplementary file 1 [file micromachines-14-01923-s001.zip]

Archive with 4 entries (4 files):
- S1_HSC_Injection.avi
- S2_HSC_Long-term.avi
- S3_RSD_1-butanol.avi
- S4_RSD_propylen_carbonate_toluene.avi
